# Supplementary material for: Pyridoxamine Attenuates Doxorubicin-Induced Cardiomyopathy without Affecting Its Antitumor Effect on Rat Mammary Tumor Cells
Source: Cells. 2024 Jan 9;13(2):120. doi: 10.3390/cells13020120 (PMC10814382; doi:10.3390/cells13020120)
Supplement: Supplementary file 1 [file cells-13-00120-s001.zip]

Archive with 1 entries (1 files):
- cells-2712842-supplementary.pdf
